# Supplementary material for: Chronic Exposure to TDI Induces Cell Migration and Invasion via TGF-β1 Signal Transduction
Source: Int J Mol Sci. 2023 Mar 24;24(7):6157. doi: 10.3390/ijms24076157 (PMC10093867; doi:10.3390/ijms24076157)
Supplement: Supplementary file 1 [file ijms-24-06157-s001.zip]

Archive with 1 entries (1 files):
- ijms-2270709-supplementary.pdf
